# Supplementary material for: Description of a new soft scale insect of the genus Pulvinaria Targioni Tozzetti (Hemiptera, Coccoidea, Coccidae) from Bogota, Colombia
Source: Zookeys. 2015 Mar 9;(484):111–20. doi: 10.3897/zookeys.484.9280 (PMC4361787; doi:10.3897/zookeys.484.9280)
Supplement: XML Treatment for Pulvinaria [file zookeys.484.9280-treatment1.xml]

<!DOCTYPE tp:taxon-treatment
  PUBLIC "-//TaxonX//DTD Taxonomic Treatment Publishing DTD v0 20100105//EN" "tax-treatment-NSO.dtd">
<tp:taxon-treatment xmlns:tp="http://www.plazi.org/taxpub"><tp:treatment-meta><kwd-group><label>Taxon classification</label><kwd><named-content content-type="kingdom">Animalia</named-content></kwd><kwd><named-content content-type="order">Hemiptera</named-content></kwd><kwd><named-content content-type="family">Coccidae</named-content></kwd></kwd-group><mixed-citation publication-type="journal"><person-group><name><surname>Tanaka</surname><given-names>Hirotaka</given-names></name><name><surname>Kondo</surname><given-names>Takumasa</given-names></name></person-group><article-title>Description of a new soft scale insect of the genus <italic><tp:taxon-name><tp:taxon-name-part taxon-name-part-type="genus">Pulvinaria</tp:taxon-name-part></tp:taxon-name></italic> Targioni Tozzetti (<tp:taxon-name><tp:taxon-name-part taxon-name-part-type="order">Hemiptera</tp:taxon-name-part></tp:taxon-name>, <tp:taxon-name><tp:taxon-name-part taxon-name-part-type="superfamily">Coccoidea</tp:taxon-name-part></tp:taxon-name>, <tp:taxon-name><tp:taxon-name-part taxon-name-part-type="family">Coccidae</tp:taxon-name-part></tp:taxon-name>) from Bogota, Colombia</article-title><source>Zookeys</source><day>9</day><month>3</month><year>2015</year><volume>2015</volume><issue>484</issue><fpage>111</fpage><lpage>120</lpage><pub-id pub-id-type="doi">10.3897/zookeys.484.9280</pub-id></mixed-citation></tp:treatment-meta><tp:nomenclature><label>Genus</label><tp:taxon-name>
                        <tp:taxon-name-part taxon-name-part-type="genus">Pulvinaria</tp:taxon-name-part>
                    </tp:taxon-name><tp:taxon-authority>Targioni Tozzetti, 1866: 146.</tp:taxon-authority></tp:nomenclature><tp:treatment-sec sec-type="Type species"><title>Type species.</title><p><italic><tp:taxon-name><tp:taxon-name-part taxon-name-part-type="genus">Coccus</tp:taxon-name-part> <tp:taxon-name-part taxon-name-part-type="species">vitis</tp:taxon-name-part></tp:taxon-name></italic> Linnaeus, 1758: 456. By original designation and monotypy.</p><p>The new species described below is a typical member of the tribe <tp:taxon-name><tp:taxon-name-part taxon-name-part-type="tribe">Pulvinariini</tp:taxon-name-part></tp:taxon-name> and the subfamily <tp:taxon-name><tp:taxon-name-part taxon-name-part-type="subfamily">Coccinae</tp:taxon-name-part></tp:taxon-name>, based on the definition of the tribe <tp:taxon-name><tp:taxon-name-part taxon-name-part-type="tribe">Pulvinariini</tp:taxon-name-part></tp:taxon-name> presented by <xref ref-type="bibr" rid="B6">Hodgson (1994)</xref>. The present species keys out to the genus <italic><tp:taxon-name><tp:taxon-name-part taxon-name-part-type="genus">Pulvinaria</tp:taxon-name-part></tp:taxon-name></italic> in Hodgson’s keys to subfamilies, tribes and genera of <tp:taxon-name><tp:taxon-name-part taxon-name-part-type="family">Coccidae</tp:taxon-name-part></tp:taxon-name> (<xref ref-type="bibr" rid="B6">Hodgson 1994</xref>) and fits into his <italic><tp:taxon-name><tp:taxon-name-part taxon-name-part-type="genus">Pulvinaria</tp:taxon-name-part></tp:taxon-name></italic>-group, in which tubular ducts are scarce or absent on the head. However, here we treat the genus in the broad sense, as explained in the Materials and methods section.</p></tp:treatment-sec><tp:treatment-sec sec-type="Key to Colombian species of the genus Pulvinaria"><title>Key to Colombian species of the genus <italic><tp:taxon-name><tp:taxon-name-part taxon-name-part-type="genus">Pulvinaria</tp:taxon-name-part></tp:taxon-name></italic></title><table-wrap content-type="key" position="anchor" orientation="portrait"><table rules="all"><tbody><tr><td rowspan="1" colspan="1">1</td><td rowspan="1" colspan="1">Most marginal setae with bifid, frayed, fimbriate, or finely split apices</td><td rowspan="1" colspan="1"><bold>2</bold></td></tr><tr><td rowspan="1" colspan="1">–</td><td rowspan="1" colspan="1">Most marginal setae with sharply or rather bluntly pointed apices</td><td rowspan="1" colspan="1"><bold>3</bold></td></tr><tr><td rowspan="1" colspan="1">2</td><td rowspan="1" colspan="1">Ventral tubular ducts in submarginal area of head frequent and broadly distributed. Multilocular pores mainly each with 9–11 loculi. Marginal setae usually strongly fimbriate; setal collar of most setae narrower than setal tip. Spiracles of mature specimens usually surrounded by a strongly sclerotized crescentic plate</td><td rowspan="1" colspan="1"><bold><italic><tp:taxon-name><tp:taxon-name-part taxon-name-part-type="species">psidii</tp:taxon-name-part></tp:taxon-name></italic></bold></td></tr><tr><td rowspan="1" colspan="1">–</td><td rowspan="1" colspan="1">Ventral tubular ducts in submarginal area of head scarce or absent except in area near margin. Multilocular pores mainly each with 6–7 loculi. Marginal setae usually slightly to moderately fimbriate. Spiracles of mature specimens not surrounded by a strongly sclerotized crescentic plate</td><td rowspan="1" colspan="1"><bold><italic><tp:taxon-name><tp:taxon-name-part taxon-name-part-type="species">urbicola</tp:taxon-name-part></tp:taxon-name></italic></bold></td></tr><tr><td rowspan="1" colspan="1">3</td><td rowspan="1" colspan="1">Submarginal area of head and thorax with ventral tubular ducts numerous and widespread. Dorsal setae lanceolate, each seta with a marked constriction at base. Body shape usually conspicuously elongate oval</td><td rowspan="1" colspan="1"><bold>4</bold></td></tr><tr><td rowspan="1" colspan="1">–</td><td rowspan="1" colspan="1">Submarginal (and marginal) area of head and thorax without ventral tubular ducts. Multilocular pores mainly each with five loculi. Dorsal setae spiniform, each seta without a marked constriction at base. Body shape oval rather than elongate</td><td rowspan="1" colspan="1"><bold><italic><tp:taxon-name><tp:taxon-name-part taxon-name-part-type="species">caballeroramosae</tp:taxon-name-part></tp:taxon-name></italic> sp. n.</bold></td></tr><tr><td rowspan="1" colspan="1"><!--PageBreak-->4</td><td rowspan="1" colspan="1">Multilocular pores absent medially on thorax. Ventral tubular ducts present medially on thorax between mesothoracic and metathoracic coxae</td><td rowspan="1" colspan="1"><bold><italic><tp:taxon-name><tp:taxon-name-part taxon-name-part-type="species">iceryi</tp:taxon-name-part></tp:taxon-name></italic></bold></td></tr><tr><td rowspan="1" colspan="1">–</td><td rowspan="1" colspan="1">Multilocular pores present medially on thorax between mesothoracic and metathoracic coxae. Ventral tubular ducts absent medially on thorax</td><td rowspan="1" colspan="1"><bold><italic><tp:taxon-name><tp:taxon-name-part taxon-name-part-type="species">elongata</tp:taxon-name-part></tp:taxon-name></italic></bold></td></tr></tbody></table></table-wrap></tp:treatment-sec><tp:treatment-sec sec-type="Notes"><title>Notes.</title><p>Morphological character states used for separating <italic><tp:taxon-name><tp:taxon-name-part taxon-name-part-type="genus">Pulvinaria</tp:taxon-name-part> <tp:taxon-name-part taxon-name-part-type="species">iceryi</tp:taxon-name-part></tp:taxon-name></italic> from <italic><tp:taxon-name><tp:taxon-name-part taxon-name-part-type="genus">Pulvinaria</tp:taxon-name-part> <tp:taxon-name-part taxon-name-part-type="species">elongata</tp:taxon-name-part></tp:taxon-name></italic> were taken from <xref ref-type="bibr" rid="B22">Mamet (1958)</xref>. Character states of <italic><tp:taxon-name><tp:taxon-name-part taxon-name-part-type="genus">Pulvinaria</tp:taxon-name-part> <tp:taxon-name-part taxon-name-part-type="species">urbicola</tp:taxon-name-part></tp:taxon-name></italic> and <italic><tp:taxon-name><tp:taxon-name-part taxon-name-part-type="genus">Pulvinaria</tp:taxon-name-part> <tp:taxon-name-part taxon-name-part-type="species">psidii</tp:taxon-name-part></tp:taxon-name></italic> were taken from <xref ref-type="bibr" rid="B30">Williams and Watson (1990)</xref> and based also on the first author’s personal observations of slide-mounted specimens collected in Japan.</p></tp:treatment-sec><ref-list><ref id="B6"><mixed-citation xmlns:xlink="http://www.w3.org/1999/xlink" xlink:type="simple"><person-group><name name-style="western"><surname>Hodgson</surname><given-names>CJ</given-names></name></person-group> (<year>1994</year>) <source>The Scale Insect Family <tp:taxon-name><tp:taxon-name-part taxon-name-part-type="family">Coccidae</tp:taxon-name-part></tp:taxon-name>: An Identification Manual to Genera.</source><publisher-name>CAB International</publisher-name>, <publisher-loc>Wallingford</publisher-loc>, <size units="page">639 pp</size>.</mixed-citation></ref><ref id="B22"><mixed-citation xmlns:xlink="http://www.w3.org/1999/xlink" xlink:type="simple"><person-group><name name-style="western"><surname>Mamet</surname><given-names>JR</given-names></name></person-group> (<year>1958</year>) <article-title>The identity of the sugar-cane <italic><tp:taxon-name><tp:taxon-name-part taxon-name-part-type="genus">Pulvinaria</tp:taxon-name-part></tp:taxon-name></italic> (<tp:taxon-name><tp:taxon-name-part taxon-name-part-type="order">Hemiptera</tp:taxon-name-part></tp:taxon-name>: <tp:taxon-name><tp:taxon-name-part taxon-name-part-type="superfamily">Coccoidea</tp:taxon-name-part></tp:taxon-name>) of Mauritius, with notes on its economic importance.</article-title><source>Proceedings of the Royal Entomological Society of London (B)</source><volume>27</volume>: <fpage>65</fpage>–<lpage>75</lpage>.</mixed-citation></ref><ref id="B30"><mixed-citation xmlns:xlink="http://www.w3.org/1999/xlink" xlink:type="simple"><person-group><name name-style="western"><surname>Williams</surname><given-names>DJ</given-names></name><name name-style="western"><surname>Watson</surname><given-names>GW</given-names></name></person-group> (<year>1990</year>) <source>The Scale Insects of the Tropical South Pacific Region. Pt. 3: The soft scales (<tp:taxon-name><tp:taxon-name-part taxon-name-part-type="family">Coccidae</tp:taxon-name-part></tp:taxon-name>) and other families.</source><publisher-name>CAB International </publisher-name>, <publisher-loc>Wallingford</publisher-loc>, <size units="page">267 pp</size>.</mixed-citation></ref></ref-list></tp:taxon-treatment>
